# Supplementary material for: Monosomy 3 Is Linked to Resistance to MEK Inhibitors in Uveal Melanoma
Source: Int J Mol Sci. 2021 Jun 23;22(13):6727. doi: 10.3390/ijms22136727 (PMC8269285; doi:10.3390/ijms22136727)
Supplement: Supplementary file 1 [file ijms-22-06727-s001.zip]

Archive with 1 entries (1 files):
- ijms-1225725-supplementary.pdf
